# Supplementary material for: Improved Therapeutic Delivery Targeting Clinically Relevant Orthotopic Human Pancreatic Tumors Engrafted in Immunocompromised Pigs Using Ultrasound-Induced Cavitation: A Pilot Study
Source: Pharmaceutics. 2023 May 24;15(6):1585. doi: 10.3390/pharmaceutics15061585 (PMC10302458; doi:10.3390/pharmaceutics15061585)
Supplement: Supplementary file 1 [file pharmaceutics-15-01585-s001.zip]

Archive with 1 entries (1 files):
- pharmaceutics-2304261-supplementary.pdf
